# Supplementary material for: Cross-Linked Sulfonated Poly(arylene ether sulfone) Membrane Using Polymeric Cross-Linkers for Polymer Electrolyte Membrane Fuel Cell Applications
Source: Membranes (Basel). 2022 Dec 21;13(1):7. doi: 10.3390/membranes13010007 (PMC9861409; doi:10.3390/membranes13010007)
Supplement: Supplementary file 1 [file membranes-13-00007-s001.zip]

Archive with 1 entries (1 files):
- membranes-2110388-supplementary.pdf
